# Supplementary material for: Spondin-1 Inhibits Odontoblastic Differentiation of Human Dental Pulp Stem Cells
Source: Biomolecules. 2026 May 23;16(6):769. doi: 10.3390/biom16060769 (PMC13297351; doi:10.3390/biom16060769)
Supplement: Supplementary file 1 [file biomolecules-16-00769-s001.zip]

Archive with 1 entries (1 files):
- biomolecules-4289459-supplementary.pdf
